# Supplementary material for: Hydrophobic Recovery of PDMS Surfaces in Contact with Hydrophilic Entities: Relevance to Biomedical Devices
Source: Materials (Basel). 2022 Mar 21;15(6):2313. doi: 10.3390/ma15062313 (PMC8950181; doi:10.3390/ma15062313)
Supplement: Supplementary file 1 [file materials-15-02313-s001.zip]

Archive with 1 entries (1 files):
- materials-1613774-supplementary.pdf
